# Supplementary material for: Chili Pepper Jojutla Morelos (Capsicum annuum L.), CJ-2018: A Variety Resistant to Bactericera cockerelli
Source: Insects. 2022 Aug 18;13(8):742. doi: 10.3390/insects13080742 (PMC9409313; doi:10.3390/insects13080742)
Supplement: Supplementary file 1 [file insects-13-00742-s001.zip]

Archive with 1 entries (1 files):
- insects-1806685-supplementary.pdf
